# Supplementary material for: HVEM-LIGHT signaling promotes antibody-dependent neutrophil FcγR-mediated trogocytosis against herpes simplex virus infection
Source: J Clin Invest. 2026 Jun 4;136(14):e203771. doi: 10.1172/JCI203771 (PMC13367962; doi:10.1172/JCI203771)
Supplement: Supporting data values [file jci-136-203771-s321.xlsx]

## Sheet: Figure 1
	B.	Scoring Data													C.	Survival Curve
		Mouse Disease Scores (Percent of Total)							P values:	WT	vs	Control	p<0.0001		Days Post-Infection	WT	Control	Hvem-/-	Btla-/-	CD160-/-	Light-/-		P values:	WT	vs	Control	p<0.0001
		0	1	2	3	4	5			WT	vs	Hvem-/-	p<0.0001		14	0		0	0	0	0			WT	vs	Hvem-/-	p=0.0013
WT	D2	100								WT	vs	Btla-/-	p>0.9999		14	0		0	0	0	0			WT	vs	Btla-/-	p>0.9999
	D4		100							WT	vs	CD160-/-	0.3942		14	0		0	0	0				WT	vs	CD160-/-	p>0.9999
	D6		100							WT	vs	Light-/-	p<0.0001		14	0			0	0				WT	vs	Light-/-	p=0.0003
	D8	70	30												14	0			0	0
	D10	100													14	0			0	0
	D12	100													14	0			0	0
	D14	100													14	0			0	0
															14	0			0	0
Control	D2	100													14	0			0	0
	D4		30	70											7		1	1			1
	D6				100										7		1	1			1
	D8				50		50								7		1				1
	D10						100								7		1				1
	D12						100								7		1
	D14						100								9		1	1			1
															9		1	1			1
Hvem-/-	D2	100													9		1	1
	D4		100												9		1
	D6		20	40	40										9		1
	D8		20	10	20	30	20								11			1
	D10		30			20	50								11			1
	D12	30					70								10						1
	D14	30					70								10						1
Btla-/-	D2	100
	D4	100
	D6		100
	D8		100
	D10	40	60
	D12	100
	D14	100
CD160-/-	D2	100
	D4		80	20
	D6		20	80
	D8		80	20
	D10	80		20
	D12	80	20
	D14	100
Light-/-	D2	100
	D4		100
	D6		20	40	40
	D8		20		20	20	40
	D10	20					80
	D12	20					80
	D14	20					80

## Sheet: Figure 2
	A.	Spleen FcgRIV								B.	Spleen HVEM								C.	Spleen LIGHT
	B Cells	CD4 T Cells	CD8 T Cells	Macrophages	Monocytes	Neutrophils	NK Cells	DCs		B Cells	CD4 T Cells	CD8 T Cells	Macrophages	Monocytes	Neutrophils	NK Cells	DCs		B Cells	CD4 T Cells	CD8 T Cells	Macrophages	Monocytes	Neutrophils	NK Cells	DCs
	1.2	3.14	0.35	49.8	2.28	85.4	0.35			91.55	99.98	98.72	100	99.16	99.38	98.2	93.5		1.25	0	0.45	42.26	25.5	37.32	10.25	18.04
	0.36	2.93	0.32	52.3	2.74	88.4	0.16			90.03	99.99	98.72	100	99.33	99.44	97.79	92.44		1.11	0	0.36	43.49	25.2	36.54	9.93	17.65
	1.75	0.61	0.65	50	13.19	57.7	1.84	34		89.97	99.98	98.71	99.8	99.17	99.03	97.59	91.99		1.18	0.47	1.01	36.18	24.88	30.49	9.51	20.58
	1.24	0.26	0.58	51.9	20.29	81.5	0.87	41		90.09	99.98	98.65	97.7	98.86	97.95	97.45	92.99		0.97	0	0	34.84	20.9	30.92	9.11	16.86
	1.39	0.78	0.67	71	22.79	78.2	1.82	39		90.48	99.96	98.69	97.08	98.94	96.6	97.27	92.32		1	0	0.05	17.49	20.95	20.03	10.82	18.02
	1.8	0.67	0.4	75.3	25.99	53.8	3.12	32		91.6	99.99	98.7	99.78	99.21	99.52	98.03	90.81		1	0	0	42.65	23.83	21.65	11.86	18.95
	1.58	0.3	0.3	70.9	21.79	82.2	1.19	26
	1.94	0.57	0.38	75.3	18.39	81.1	0.97	34
	P values:	B Cells	vs	CD4 T Cells	p>0.9999					P values:	B Cells	vs	CD4 T Cells	p<0.0001					P values:	B Cells	vs	CD4 T Cells	0.9979
		B Cells	vs	CD8 T Cells	0.9996						B Cells	vs	CD8 T Cells	p<0.0001						B Cells	vs	CD8 T Cells	0.9996
		B Cells	vs	Macrophages	p<0.0001						B Cells	vs	Macrophages	p<0.0001						B Cells	vs	Macrophages	p<0.0001
		B Cells	vs	Monocytes	0.0014						B Cells	vs	Monocytes	p<0.0001						B Cells	vs	Monocytes	p<0.0001
		B Cells	vs	Neutrophils	p<0.0001						B Cells	vs	Neutrophils	p<0.0001						B Cells	vs	Neutrophils	p<0.0001
		B Cells	vs	NK Cells	p>0.9999						B Cells	vs	NK Cells	p<0.0001						B Cells	vs	NK Cells	0.0055
		B Cells	vs	DCs	p<0.0001						B Cells	vs	DCs	0.0022						B Cells	vs	DCs	p<0.0001
	D.	Bone Marrow FcgRIV								E.	Bone Marrow HVEM								C.	Bone Marrow LIGHT
	B Cells	CD4 T Cells	CD8 T Cells	Macrophages	Monocytes	Neutrophils	NK Cells	DCs		B Cells	CD4 T Cells	CD8 T Cells	Macrophages	Monocytes	Neutrophils	NK Cells	DCs		B Cells	CD4 T Cells	CD8 T Cells	Macrophages	Monocytes	Neutrophils	NK Cells	DCs
	0.44	7.45	0.45	36.6	16	84	0.7			98.96	100	100	99.69	99.91	99.97	99.82	99.77		0	3.35	1.73	37.86	5.75	9.78	4.59	7.72
	5.7	2.78	0.8	36.74	11.56	85.52	7.72	63		98.97	99.87	100	99.68	99.91	99.98	99.68	99.3		0	3.78	2.22	39.2	6.71	10.03	4.09	7.59
	0.3	2.27	0.59	44.64	11.86	87.22	5.06	55		98.67	99.64	100	99.64	99.88	99.98	99.72	100		0	4.33	2.2	37.97	6.77	7.52	3.73	5.45
	1.7	2.78	0.84	37.94	12.06	84.22	6.32	43		98.73	100	100	99.71	99.92	99.97	99.71	99.52		0	5.92	3.55	38.09	6.45	7.8	4.75	3.02
	1.9	0.56	0.82	42.64	10.36	88.22	3.61	59		99.14	99.73	100	99.62	99.94	99.97	99.77	100		0	4.54	1.79	42.76	7.99	9.65	7.8	14.1
	1.5	1.09	1.13	44.74	13.36	86.02	4.44	35		99.08	99.85	100	99.65	99.93	99.98	99.74	99.12		0	4.2	1.91	46.74	7.25	11.5	9.27	9.35
	3.9	1.24	0.69	37.84	9.26	85.22	7.42	61
	P values:	B Cells	vs	CD4 T Cells	0.9997					P values:	B Cells	vs	CD4 T Cells	p<0.0001					P values:	B Cells	vs	CD4 T Cells	0.0062
		B Cells	vs	CD8 T Cells	0.9825						B Cells	vs	CD8 T Cells	p<0.0001						B Cells	vs	CD8 T Cells	0.3196
		B Cells	vs	Macrophages	p<0.0001						B Cells	vs	Macrophages	p<0.0001						B Cells	vs	Macrophages	p<0.0001
		B Cells	vs	Monocytes	0.0005						B Cells	vs	Monocytes	p<0.0001						B Cells	vs	Monocytes	p<0.0001
		B Cells	vs	Neutrophils	p<0.0001						B Cells	vs	Neutrophils	p<0.0001						B Cells	vs	Neutrophils	p<0.0001
		B Cells	vs	NK Cells	0.6941						B Cells	vs	NK Cells	p<0.0001						B Cells	vs	NK Cells	0.0003
		B Cells	vs	DCs	p<0.0001						B Cells	vs	DCs	p<0.0001						B Cells	vs	DCs	p<0.0001

## Sheet: Figure 3
	A.	Granzyme B					B.	Perforin					C.	CD107a
	B Cells	Macrophages	Monocytes	Neutrophils	DCs		B Cells	Macrophages	Monocytes	Neutrophils	DCs		B Cells	Macrophages	Monocytes	Neutrophils	DCs
	0.693333	0	0.83	0	0.936667		0.291667	0.375	0	0	0		0	0	0.5	0	0
	0	0.36	1.4	0	0.226667		0	1.015	0.05	0.63	0		0	3.23	2.29	0	2.055
	0	0	1.5	0	0		0	0.305	0	0	0		0	4.84	2.95	0	0.985
	0	0.25	1.25	0	1.07667		0	1.335	0	0	2.515		0	0	1.2	0	0
	0	0	1.76	0	0		0	3.535	0.52	4.59	4.715		0.681667	0	1.32	0	1.995
	0	0	2.12	0	0		0	0	0.23	0	0.215		0	1.61	0.79	0	0
	P values:	B Cells	vs	Macrophages	p=0.0338		P values:	B Cells	vs	Macrophages	p=0.6047		P values:	B Cells	vs	Macrophages	p=0.1034
		B Cells	vs	Monocytes	p=0.128			B Cells	vs	Monocytes	p=0.9415			B Cells	vs	Monocytes	p=0.1107
		B Cells	vs	Neutrophils	p=0.0066			B Cells	vs	Neutrophils	p=0.6247			B Cells	vs	Neutrophils	p=0.8601
		B Cells	vs	DCs	p=0.0356			B Cells	vs	DCs	p=0.6047			B Cells	vs	DCs	p=0.4615
	E.	RNOS GeoMFI					G.	Isolated RNOS ΔGeoMFI
	B Cells	Macrophages	Monocytes	Neutrophils	DCs		Neutrophils	N Control	Macrophages/Monocytes	M/M Control
	16646	111501	38389	90915	25447		20620	12210	4910	2126
	17917	92455	39172	91253	23611		21753	13368	4573	3508
	21639	112063	45490	95814	30100		17251	16958	4348	5219
	18741	52902	22934	122789	14883		20266	15573	5814	5917
	23132	59700	27073	182051	16452		19555	13244	4530	3072
	24254	62664	27306	152378	16496
	P values:	B Cells	vs	Macrophages	p=0.0003		P values:	Neutrophils	vs.	N Control	p<0.0001
		B Cells	vs	Monocytes	p=0.6578			Neutrophils	vs.	Macrophages/Monocytes	p<0.0001
		B Cells	vs	Neutrophils	p<0.0001			Macrophages/Monocytes	vs.	M/M Control	p=0.3834
		B Cells	vs	DCs	p=0.9502

## Sheet: Figure 4
	A.	Neutrophil vs. Macrophage/Monocytes Cytotoxicity						B.	Neutrophil ΔgD-2 Cytotoxicity
	N ΔgD-2	N Control	MM ΔgD-2	MM Control				WT	WT Control	FcγRIV-/-	F Control
	40.75764	40.75764	40.75764	40.75764				29.2745	0	3.68948	1.25677
	53.0262	0	0	0				37.8292	0	0	4.09773
	40.7576	2.08477	0.549882	0				22.7817	0	4.01705	0.059942
	32.902	0	24.3817	4.24092				36.2077	0	9.00559	0.705203
	43.0568	0.97917	0	0				43.9238	0.631	0	0
	44.7806	0.707797	37.7082	5.90853				30.3514	3.152	9.31508	0
	25.3165	0.57737	0	15.973				8.95376	0
	42.5648	0	12.2585	0				23.1473	0
	44.6844	3.17469	0	0				10.4661	0
	14.6444	0	3.977	0.298828				21.6563	0
	11.824	0	8.82905	0				31.3417	0
	15.4361	1.47319	18.8057	1.91991				24.3822	0
								37.7304	0
	P values:	Neutrophils	vs.	N Control	p<0.0001			28.2651	0
		Neutrophils	vs.	Macrophages/Monocytes	p<0.0001
		Macrophages/Monocytes	vs.	M/M Control	p=0.1895			P values:	WT	vs.	WT Contro	p<0.0001
									WT	vs.	FcγRIV-/-	p<0.0001
									FcγRIV-/-	vs.	F Control	p=0.5961
	C.	Neutrophil BMPC Cytotoxicity						D.	Knockout Cytotoxicity
	WT	WT Control	FcγRIV-/-	F Control				WT	WT C	Hvem-/-	H C	Light-/-	L C
	38.7708	0	6.27165	0				22.4733	0	0	0	16.9398	0
	11.3787	0	0	0				21.3981	1.45779	13.1718	13.0458	11.6123	0
	12.457	0	2.79938	0				27.1494	10.9848	15.1272	0	10.954	15.6789
	14.4887	0	0	0				26.453	0	5.09774	0	1.63938	0
	35.7064	0	0	0				25.8551	2.08477	11.4742	9.76545	5.53149	12.576
	44.2275	2.63633	4.98154	4.85007				23.8154	0.97917	6.99909	13.6376	1.86784	0
								25.3165		0		9.17632
	P values:	WT	vs.	WT Contro	p<0.0001			42.5648		8.74928		0
		WT	vs.	FcγRIV-/-	p=0.0001			44.6844		0		0
		FcγRIV-/-	vs.	F Control	p=0.965
								P values:	WT	vs	WT C	p<0.0001
									WT	vs	Hvem-/-	p<0.0001
									WT	vs	Light-/-	p<0.0001
									Hvem-/-	vs	H C	p=0.9972
									Light-/-	vs	L C	p=0.9972

## Sheet: Figure 5
	A.	Pharmacological Inhibitors					B.	Pharmacological Inhibitors					C.	%DiI Neutrophils
	DMSO	DPI	Control				DMSO	ML-7	Control				WT		Hvem-/-		Light-/-		FcγRIV-/-
	33.4098	30.8027	0				22.0278	0	0				ΔgD-2	Control	ΔgD-2	Control	ΔgD-2	Control	ΔgD-2	Control
	22.0846	35.4613	0				14.5244	0	0				48.43	17.81	45.16	10.93	44.28	11.38	38.78	17.83
	20.8512	27.2528	0				17.4806	0	0				48.43	19.49	43.6	10.48	55.32	12.34	36.74	16.43
	21.2442	4.93186	0				38.5413	0.849627	0				48.89	18.66	38.72	9.27	42.92	11.19		17.27
	23.8949	2.00279	0				42.5871	7.88331	0				50.05	21.99	40.7	20.31	33.81	24.4	42.51	33.23
	35.9243	34.8994	0				44.1167	13.6931	0				44.24	22.08	44.12	18.95	46.37	16.51	39.87	17.09
	23.5835	19.8991	0										44.74	21.19	42.88	18.97	27.52	16.63	34.42	20.5
	24.117	20.4358	0
	P values:	DMSO	vs	DPI	p=0.3874		P values:	DMSO	vs	ML-7	p=0.0022		P values:	WT	ΔgD-2	vs	Control	p<0.0001
		DMSO	vs	Control	p<0.0001			DMSO	vs	Control	p=0.0027			Hvem-/-	ΔgD-2	vs	Control	p<0.0001
														Light-/-	ΔgD-2	vs	Control	p<0.0001
														FcγRIV-/-	ΔgD-2	vs	Control	p<0.0001
														ΔgD-2	WT	vs	Hvem-/-	p=0.5877
	E.	DiI Neutrophil Fluorescent Intensity													WT	vs	Light-/-	p=0.5071
	WT	Hvem-/-	FcγRIV-/-		WT	Hvem-/-	FcγRIV-/-								WT	vs	FcγRIV-/-	p=0.0785
	32624	93066	46903		185897	76700.5	44488							Control	WT	vs	Hvem-/-	p=0.5302
	37081	34384	99047		151304	63270.4	89251.8								WT	vs	Light-/-	p=0.5877
	46393	332715	3666		187085	63758.6	69611.9								WT	vs	FcγRIV-/-	p=0.99
	44422	50781	52509
	103046	149488	9217
	313517	38686	7467
	119529	23220	64213		P values:	WT	vs	Hvem-/-	p<0.0001
	138770	36070	94193			WT	vs	FcγRIV-/-	p=0.0004
	572826	43966	23177			Hvem-/-	vs	FcγRIV-/-	p=0.8957
	353801	4511	35099
	110202	18684	86197
	80884	68311	12372
	194829	23068	202800
	64716	12331	116944
	55836	70899	4928
	916698	3818	300080
	67264	25488	251336
	93715	40463	7220
	125613	324906	57389
	210634	50783	16234
	95680	165072	42818
	14754	117835	4328
	50897	39471	51160
	67744	17898	7983
	449660	132884	231141
	79166	241760	7839
	257128	67800	34890
	32046	22835	60412
	588800	18673	8826
	96379	14127	63375
	23980	17077	69586
	102890	24289	92126
	124743	49022	95971
	100754	16570	32833
	244189	107536	101408
	52455	61279	44011
	79647	13407	25930
	244562	20228	25751
	71814	30229	210208
	23313	80249	77266
	200589	46076	95040
	23328	109934	64707
	187801	90528	67784
	302240	59027	5850
	25532	47643	208426
	31598	5709
	35385	23262
	129832	20128
	70731	4352
	66234	10727
	333084	21956
	83561	114077
	45445	40245
	128634	36066
	1014736	294721
	761613	42957
	38154	48975
	201919	99588
	114830	107977
	4568	71889
	391206	11935
	49561	36685
	25036	180234
	51837	173262
	228993	81303
	124395	62425
	231640	16759
	6650	37723
	182505
	100693
	161310
	87185
	97786
	61638
	40535
	203592
	273873
	238726
	361204
	185026
	234991
	484845
	5788
	26596
	1250463
	159701
	133927

## Sheet: Figure 6
	A.	pMLCK
	Time	WT						Hvem-/-						Light-/-
	0	0	0	0.41	0	0.63	3.3	0.15	0.64	0	2.51	0	1.87	0	0	0	0	0	0
	15	1.68	2.24	0	5.39	1.41	6.34	0.48	0.74	0	2.75	0.89	1.57	1.98	1.48	3.78	3.46	0.81	-0.35
	30	6.02	6.79	4.81	4.8	2.21	1.12	0.26	1.14	3.23	2.13	1.65	1.45	0	0.64	0	2.6	0	0
	60	4.94	7.08	3.99	3.81	3.67	2.32	2.23	0.57	5.66	3.69	5.22	4.68	0	1.53	0	0	0	0.14
	120	1.93	1.6	2.91	3.75	2.27	2.78	0	0.17	0.85	0.8	0.87	0.61	0	0	0	0	0	0
	P values:	WT	vs	Hvem-/-	p<0.0001
		WT	vs	Light-/-	p<0.0001
		Hvem-/-	vs	Light-/-	p<0.0001
	B.	pPLCγ2
	Time	WT						Hvem-/-						Light-/-
	0	2.03	2.58	0.6	0	0	5.26	1.05	1.36	0	9.3	0	7.92	0	0	0	0	0	0
	15	2.44	2.98	8.95	18.31	12.14	20.91	0.6	0	5.24	4.07	4.75	5.22	8.59	9.68	6.84	8.3	4.38	4.68
	30	10	12.42	22.55	21.9	13.83	7.3	0.59	2.47	8.6	5.66	8.53	6.52	2.68	6.65	0.96	2.23	0	1.11
	60	9.89	8.22	17.38	11.32	11.66	6.93	5	3.39	15.28	9.68	13.19	6.04	11.47	10.15	8.2	9.67	6.5	7.65
	120	4.7	6.18	12.33	13.8	7.78	6.39	4.52	3.58	10.82	9.79	7.22	4.8	0	0	0	0	0	0
	P values:	WT	vs	Hvem-/-	p<0.0001
		WT	vs	Light-/-	p<0.0001
		Hvem-/-	vs	Light-/-	0.0313
	C.	pBTK
	Time	WT						Hvem-/-						Light-/-
	0	8.65	14.25	5.06	8.26	0	0	5.11	9.55	15.79	11.2	0	0	10.73	10.07	13.55	11.49	11.12	5.29
	15	10.54	0	1.86	2.58	3.71	4.72	0	0	0	0	0	0	0	0	0	0	0	0
	30	21.24	20.32	12.04	14.81	15.92	14.22	12.52	12.35	11.97	12.99	13.61	18.89	13.57	13.01	15.56	8.53	10.95	12.88
	60	25.16	21.74	19.77	26.15	18.84	26.85	12.3	12.5	8.56	3.49	0	17.53	16.62	17.51	10.82	17.19	0	2.17
	120	20.07	22.1	22.29	9.55	21.34	11.45	15.59	11.39	5.76	9.43	21.1	11.47	21.01	4.9	7.72	1.93	0.39	0.14
	P values:	WT	vs	Hvem-/-	p<0.0001
		WT	vs	Light-/-	p<0.0001
		Hvem-/-	vs	Light-/-	0.4215

## Sheet: Figure 7
	A.	Cre/Lox Scoring Data														B.	Depletion Scoring Data
		Mouse Disease Scores (Percent of Total)							P values:	WT	vs	CD19cre	0.4973				Mouse Disease Scores (Percent of Total)							P values:	aIso	vs	aCD19	0.9768
		0	1	2	3	4	5			WT	vs	LysMcre	p<0.0001				0	1	2	3	4	5			aIso	vs	aLy6G	p<0.0001
WT	D2	100	0	0	0	0				WT	vs	Hvem-/-	p<0.0001		aIso	D2	100								aIso	vs	aGR1	p<0.0001
	D4	0	100	0	0	0				WT	vs	Control	p<0.0001			D4		100							aIso	vs	Control	p<0.0001
	D6	0	100	0	0	0										D6		80	20
	D8	66.5	33.5	0	0	0										D8		33.3333	53.3333	13.3333
	D10	66.5	0	20.1	13.4	0										D10		33.3333	40	26.6667
	D12	66.5	0	13.4	20.1	0										D12	33.3333		33.3333	33.3333
	D14	66.5	6.7	13.4	13.4	0										D14	33.3333	6.66667	26.6667	33.3333
CD19cre	D2	100													aCD19	D2	100
	D4		100													D4		100
	D6	20	80													D6		100
	D8	100														D8			100
	D10	100														D10			60	40
	D12	100														D12			60	40
	D14	100														D14		40	20	40
LysMcre	D2	100													aLy6G	D2	30	70
	D4		90	10												D4		100
	D6		30	40	20	10										D6		20	30	50
	D8		40		30		30									D8		20	10		40	30
	D10	20	20	10			50									D10		10	10	10		70
	D12	30	10	10			50									D12		10	10	10		70
	D14	30	10	10			50									D14	10		20			70
Hvem-/-	D2	100	0	0	0	0	0								aGR1	D2	90	10
	D4	0	100	0	0	0	0									D4		90	10
	D6	0	20	60	20	0	0									D6		40	10	30	20
	D8	0	20	10	30	10	30									D8		20	10		30	40
	D10	0	20	10	10	20	40									D10	10	10	10			70
	D12	20	0	10	10	0	60									D12	20		10			70
	D14	20	0	10	10	0	60									D14	20	10				70
Control	D2	100	0	0	0	0	0								Control	D2	93.3333	6.66667
	D4	0	100	0	0	0	0									D4		66.6667	33.3333
	D6	0	0	100	0	0	0									D6			40	53.3333	6.66667
	D8	0	0	0	75	25	0									D8					40	60
	D10	0	0	0	0	75	25									D10						100
	D12	0	0	0	0	0	100									D12						100
	D14	0	0	0	0	0	100									D14						100

## Sheet: Figure 8
	B.	DiI+ Neutrophil Staining					C.	DiI GeoMFI Neutrophil Staining					D.	Pharmacological Inhibitors Calcein Release
	HSV+	HSV-					HSV+	HSV-					HSV+	DPI	ML-7	HSV-
	31.53	12.5					5816.24	3024.62					23.4788	17.8229	10.8869	0
	42.74	8.61					8879.29	2709.87					18.168	36.4815	9.08883	0
	36.05	10.46					4370.77	2322.12					41.9599	36.8685	19.0648	0
	40.31	9.41					5429.51	2254.61					23.3492	20.9782	2.49642	0
	33.24	4.92					5340.58	1823.71
	32.24	7.94					5660.36	2564.58					P values:	HSV+	vs	DPI	p=0.8349
														HSV+	vs	ML-7	p=0.0426
	P values:	HSV+	vs	HSV-	p<0.0001		P values:	HSV+	vs	HSV-	p=0.0018			HSV+	vs	HSV-	p=0.0426
	F.	Human Neutrophil Phenotyping
	HVEM
	Donor 1	Donor 2	Donor 3	Donor 4	Donor 5
	39.1	19.62	28.4	20.7	17.2
	35.92	21.12	25.9	17	15.7
	LIGHT
	Donor 1	Donor 2	Donor 3	Donor 4	Donor 5
	90.83	82.3	27.5	15.9	16.6
	89.63	81.65	25.6	14.5	16.1
	CD16
	Donor 1	Donor 2	Donor 3	Donor 4	Donor 5
	95.01	93.77	100	100	99.9
	93.25	94.26	100	100	99.9
	G.	Blocking Antibody Calcein Release
		HSV+ Serum			anti-CD16			anti-HVEM			anti-LIGHT			HSV-				H.	anti-HER2 Dilution Curve							I.	anti-HER2 w/ Blocking Antibodies
	Donor 1	87.4609	96.1846	18.8099	0									2.8785	-2.8785			aHER2 (ug)	Donor 1		Donor 2		Donor 3			anti-Her2		αHVEM		αLIGHT		Isotype
	Donor 2	66.8202	56.0881	60.5836	0									-5.1825	5.1825			0	-2.96241	2.96241	0.515064	-0.51506	-0.63577	0.635771		8.96969	10.3536	8.01303	12.6247	0	0	3.24378	0
	Donor 3	60.8162	89.9155	45.9375	1.42572									-3.2545	3.2545			1	-4.74378	0.650372	-3.09642	8.93165	-1.89559	2.9516		14.214	10.5435	5.63612	16.3418	5.2305	1.56263	0	1.96231
	Donor 4	31.1726	35.0406	44.4505	0			8.45883	11.1414	16.4828	20.7003	5.26393	13.3038	10.176	-10.176			2.5	6.22945	6.70026	-1.77834	6.9522	1.29589	-2.7505		21.3205	33.6311	10.8003	1.67024	9.54439	17.4672	1.46357	0
	Donor 5	40.3458	57.452	63.2164	0			15.4968	25.5804	25.3759	15.4301	12.1022	41.9353	4.6405	-4.6405			5	-0.31447	16.6104	5.98245	7.17235	11.975	19.4943
	Donor 6	53.9462	84.2521					49.3863	33.8295		43.6913	2.30447		0.188	-0.188			10	19.3807	24.824	14.9461	22.4209	32.5361	22.3827		19.5817	10.7871	0	0	0	0	0	0.23893
	Donor 7	27.8166	21.5622					0	6.0895		0	0		0.04	-0.04											18.9346	19.1518	0.631023	0	0	0	0.546755	0
																										34.9716	29.3917	3.1502	4.44487	1.13845	11.1511	0.453729	0
	P values:	HSV+	vs	aCD16	p=0.0015
		HSV+	vs	aHVEM	p=0.0092																					P values:	anti-Her2	vs	aHVEM	p=0.0301
		HSV+	vs	aLIGHT	p=0.0092																						anti-Her2	vs	aLIGHT	p=0.0057
		HSV+	vs	HSV-	p=0.0006																						anti-Her2	vs	Isotype	p=0.0083

## Sheet: Figure S1
	A.	HSV-IgG															B.	IgG Concentration
	Serum Dilution	ΔgD-2										Control					ΔgD-2	Control
	100	1.44959	1.53079	1.78299	1.69939	1.34859	1.19689	1.32999	1.36689	1.39839	1.37929	0.453725	0.474425	0.384125	0.393125		8.35186	0.752319
	1000	2.33279	2.44589	2.65279	2.63069	2.23679	2.21559	2.08219	2.19269	2.37129	2.34909	0.093325	0.046225	0.036025	0.016025
	10000	2.04199	2.00989	2.09689	2.12959	1.33979	1.46339	1.69719	1.77819	1.92969	1.91259	0	0	0	0
	30000	1.39929	1.25199	1.20959	1.28929	0.669892	0.614392	0.910592	0.967092	1.17659	1.16489	0	0	0	0
	90000	0.681492	0.585792	0.521092	0.542192	0.294392	0.258592	1.57069	0.407892	0.501092	0.536592	0.009067	0	0	0
	270000	0.262392	0.212492	0.211492	0.184192	0.111592	0.089192	0.123892	0.133792	0.190292	0.186092	0	0	0	0
	810000	0.087792	0.063092	0.072792	0.077492	0.033992	0.000292	0.017892	0.025992	0.044792	0.038592	0	0	0	0
	P values:	ΔgD-2	vs	Control	p<0.0001
	B.	mFcγRIV Activation
	ΔgD-2	ΔgD-2 Pool	Control	Control Pool		P values:	ΔgD-2	vs	Control	0.0147
	20.6255	76.4529	0.828188	0.269933
	20.1101		0.656443
	59.447
	19.2513
	53.6066
	13.4968
	47.2079
	8.04284
	78.1707
	11.779
	10.4907
	21.012
	46.0055
	27.0671
	5.63794

## Sheet: Figure S4
	A.	Granzyme B Expression
		B Cells						CD4 T Cells						CD8 T Cells						Macrophages						Monocytes						Neutrophils						NK Cells						DCs
	ΔgD-2	1.45	1.47	1.46	0.9	1.07	0.9	2.08	0.72	0	1.27	0.14	3.18	0	0.99	0.76	0.68	0.53	0.57	0	1.39	0.73	1.28	0.73	0.78	1.8	2.37	2.47	2.22	2.73	3.09	0	0	0	0	0	0	3.79	5.22	2.06	4.92	0.41	5.58	0.43	0	0	0.57	0	0
	Control	0.87	0.57	0.59	0.91	0.92	0.68	3.4	0	0	0	0	0	0.91	0.72	0.96	0	0.2	1.34	0.26	1.22	0.4	1.97	1.89	0.44	0.85	1.77	2.47	2.66	3.33	2.66	0	0	0	0	0	0	3.46	2.49	1.02	1.18	0.88	3.49	0	0	0	0	0.71	0
	B.	Perforin Expression
		B Cells						CD4 T Cells						CD8 T Cells						Macrophages						Monocytes						Neutrophils						NK Cells						DCs
	ΔgD-2	1.26	0.02	0.49	0.84	0.31	1.82	0	0.87	0.94	0.76	2.33	2.52	21.42	23.22	20.12	27.02	23.62	24.92	4.94	5.58	4.87	5.9	8.1	1.67	1.12	2.34	1.13	0.62	2.81	2.52	3.52	6.6	2.93	2.08	10.56	2.08	61.57	56.87	59.87	60.67	58.47	58.37	4.19	3.79	1.37	6.71	8.91	4.41
	Control	1.49	0.39	0.91	0.94	1.06	1.02	0	1.01	0	1.48	3.7	2	29.02	21.92	24.42	24.72	29.72	23.82	3.83	2.11	5.16	2.86	7.78	5.65	0.85	1.77	2.47	2.66	3.33	2.66	3.28	6.9	5.71	6.65	7.56	5.72	61.27	65.37	56.87	73.87	63.07	64.07	0	5.7	6.61	5.53	4.57	3.36
	C.	CD107a Expression
		B Cells						CD4 T Cells						CD8 T Cells						Macrophages						Monocytes						Neutrophils						NK Cells						DCs
	ΔgD-2	12.76	14.32	13.79	13.4	15.05	12.67	7.45	8.61	7.64	9.4	12.82	7.71	0.46	0.9	0.63	0.73	1.11	0.71	46.41	52.19	53.8	47.82	45.74	50.57	4.35	6.14	6.8	5.05	5.17	4.64	2.66	3.4	3.75	3.48	5.35	3.61	2.97	5.23	2.61	5.81	4.93	3.57	18.04	20.62	19.55	17.68	20.56	17.39
	Control	14.21	16.18	14.74	14.2	13.62	13.26	10.98	10.79	11.69	16.28	16.47	5.99	1.26	1.65	1.92	1.61	1.1	1.26	56.14	55.09	45.25	57.21	28.27	51.8	4.37	4.37	4.07	3.83	3.26	3.2	9.89	10.17	10.82	10.07	18.55	7.32	6.55	7.04	5.07	4.9	5.05	3.87	19.69	18.97	19.47	18.3	15.05	19.91

[truncated: 2 more sheets: Figure S8, Figure S11]
